# Supplementary material for: Comparative Study of Ferrocene- and Indene-Based Tamoxifen Derivatives of Different Molecular Flexibility on High-Mortality Cancer Cell Lines
Source: Pharmaceuticals (Basel). 2025 Sep 20;18(9):1417. doi: 10.3390/ph18091417 (PMC12472596; doi:10.3390/ph18091417)
Supplement: Supplementary file 1 [file pharmaceuticals-18-01417-s001.zip]

Archive with 1 entries (1 files):
- pharmaceuticals-3841522-supplementary.pdf
